# Supplementary material for: Transcriptomic characterization of key psoriasis-associated genes based on single-cell RNA-seq and machine learning
Source: PLoS One. 2026 Jul 13;21(7):e0352663. doi: 10.1371/journal.pone.0352663 (PMC13362100; doi:10.1371/journal.pone.0352663)
Supplement: S1 Table — (XLSX) [file pone.0352663.s002.xlsx]

## Sheet: Final_All_Merge
Marker Genes Used for Cell Type Annotation
Cell Type	Marker Genes
B cell	CD79A,MS4A1,BANK1
Ba sal cell	KRT14,KRT5,IL7R
CD4+ T cell	LTB,TRAC,TXN
Dendritic cell	HLA-DRA,CD1C,WDFY4
Endothelial cell	RAMP2,GNG1,GPX1
Exhausted CD8+ T cell	MIF,IFI6,DCN
Fibroblast	COL1A1,COL3A1,LCE3D
Keratinocyte	CGCT1,CNFN,C1QA
Macrophages	C1QB,TPSB2,MSR2
Mast cell	HPGDS,TPSAB1,PPBP
Megakaryocyte	PF4,NOP53
MKl67+ progenitor cell	MK167,TOP2A,CENPF
Monocyte:CD16-	LYZ,FCN1,CTSS
Monocyte:CD16+	FCGR3A,LST1,AIF1
Myofibroblast	ACTA2,C11orf96,TAGLN
Naive CD4+ T cell	TCF7,FIT7,MAL
Naive CD8+ T cell	CD8A,CD8B,OXNAD1
Natural killer (NK) cell	GNLY,PRF1,OXNAD1
Natural killer T (NKT) cell	TRDC,TXN2,DUSP2
Neutrophil	S100A12,S100A9,S100A8
Plasma cell	IGHA1,IGKC,TNFRSF17
Plasma cytoid dendritic cell	CCDC50,IRF8,PPP1R14B
Regulatory T (Treg) cell	RTKN2,IL32,TRBC2
